# Supplementary material for: Comparative efficacy of 5-hydroxytryptamine-3 (5-HT3) receptor antagonists with or without dexamethasone for prevention of chemotherapy-induced nausea and vomiting following highly emetogenic chemotherapy (HEC): a network meta-analysis
Source: PeerJ. 2026 Apr 2;14:e21047. doi: 10.7717/peerj.21047 (PMC13050518; doi:10.7717/peerj.21047)
Supplement: Supplemental Information 17 [file peerj-14-21047-s017.txt]

raw data
1.The raw data of acute nausea
id	r	n	t
Aksoylar S 2001	12	67	G
Aksoylar S 2001	29	66	T
Audhuy B 1996 A	93	163	Do
Audhuy B 1996 A	86	149	G
Audhuy B 1996 B	90	161	Do
Audhuy B 1996 B	86	149	G
Cheirsilpa A 2005	15	37	G+D
Cheirsilpa A 2005	12	36	R+D
Dong XR 2011	7	45	O
Dong XR 2011	7	44	P
Garcia del Muro X 1998	55	143	T
Garcia del Muro X 1998	28	135	T+D
Gralla RJ 1998 A	169	417	G+D
Gralla RJ 1998 A	157	413	O+D
Gralla RJ 1998 B	69	117	G
Gralla RJ 1998 B	56	107	O
Heron J.F 1994	66	119	G
Heron J.F 1994	50	117	G+D
Italian Group 1995	136	483	G+D
Italian Group 1995	135	483	O+D
Joss R.A 1994	22	58	O
Joss R.A 1994	16	53	O+D
Kang YK 2002	52	100	G
Kang YK 2002	37	94	R
Keyhanian S 2009	37	63	G
Keyhanian S 2009	27	62	G+D
Kim JS 2004	26	50	Do
Kim JS 2004	29	55	O
Martoni A 1996	24	66	G
Martoni A 1996	23	58	O
Marty M 1995	43	114	O
Marty M 1995	40	117	T
Mattiuzzi GN 2010 A	11	47	O
Mattiuzzi GN 2010 A	7	48	P
Mattiuzzi GN 2010 B	11	47	O
Mattiuzzi GN 2010 B	8	48	P
Nakamura K 2012	10	14	A+D
Nakamura K 2012	8	13	G+D
Navari R 1995 A	200	328	G
Navari R 1995 A	199	331	O
Navari R 1995 B	190	328	G
Navari R 1995 B	199	331	O
Noda K 2002	25	69	O
Noda K 2002	21	67	R
Ruff P 1994 A	74	169	G
Ruff P 1994 A	73	165	O
Ruff P 1994 B	74	169	G
Ruff P 1994 B	83	160	O
Saito M 2009	224	559	G+D
Saito M 2009	229	555	P+D
Spector JI 1998	73	136	G
Spector JI 1998	64	144	O
Tan J 2017 A	71	189	O+D
Tan J 2017 A	61	181	P+D
Tan J 2017 B	71	189	O+D
Tan J 2017 B	60	185	P+D
Villalon A 2004	58	134	R
Villalon A 2004	40	149	R+D
2.The raw data of acute vomiting
id	r	n	t
Aapro MS 2006 A	37	150	P+D
Aapro MS 2006 A	60	147	O+D
Aapro MS 2006 B	43	150	P+D
Aapro MS 2006 B	60	147	O+D
Aksoylar S 2001	8	67	G
Aksoylar S 2001	17	66	T
Audhuy B 1996 A	75	163	Do
Audhuy B 1996 A	78	150	G
Audhuy B 1996 B	86	161	Do
Audhuy B 1996 B	78	150	G
Cheirsilpa A 2005	9	36	R+D
Cheirsilpa A 2005	11	37	G+D
Dong XR 2011	2	45	O
Dong XR 2011	1	44	P
Garcia del Muro X 1998	64	143	T
Garcia del Muro X 1998	32	135	T+D
Gebbia V 1994	42	82	G
Gebbia V 1994	40	84	O
Gralla RJ 1998 A	144	417	G+D
Gralla RJ 1998 A	126	413	O+D
Gralla RJ 1998 B	63	117	G
Gralla RJ 1998 B	45	107	O
Heron J.F 1994	52	119	G
Heron J.F 1994	40	117	G+D
Hesketh P 1996 A	110	198	Do
Hesketh P 1996 A	118	206	O
Hesketh P 1996 B	113	205	Do
Hesketh P 1996 B	118	206	O
Ho CL 2010	14	62	R+D
Ho CL 2010	8	62	G+D
Italian Group 1995	97	483	G+D
Italian Group 1995	100	483	O+D
Joss R.A 1994	21	58	O
Joss R.A 1994	10	53	O+D
Kang YK 2002	52	100	G
Kang YK 2002	37	94	R
Keyhanian S 2009	36	63	G
Keyhanian S 2009	20	62	G+D
Kim JS 2004	17	50	Do
Kim JS 2004	14	55	O
Latreille J 1995	60	98	G
Latreille J 1995	70	194	G+D
Martoni A 1996	16	66	G
Martoni A 1996	15	58	O
Marty M 1995	40	114	O
Marty M 1995	54	117	T
Mattiuzzi GN 2010 A	3	47	O
Mattiuzzi GN 2010 A	1	48	P
Mattiuzzi GN 2010 B	3	47	O
Mattiuzzi GN 2010 B	2	48	P
Navari R 1995 A	174	328	G
Navari R 1995 A	162	331	O
Navari R 1995 B	171	328	G
Navari R 1995 B	162	331	O
Noda K 2002	36	69	O
Noda K 2002	33	67	R
Öge A 2000	24	36	G
Öge A 2000	18	35	O
Öge A 2000	22	35	T
Olver I 1996	45	214	O
Olver I 1996	18	66	O+D
Roila F 1991	15	41	O
Roila F 1991	4	48	O+D
Ruff P 1994 A	74	169	G
Ruff P 1994 A	67	164	O
Ruff P 1994 B	74	169	G
Ruff P 1994 B	78	160	O
Saito M 2009	125	555	P+D
Saito M 2009	132	559	G+D
Sorbe B 1994	21	35	T
Sorbe B 1994	7	28	T+D
Spector JI 1998	92	187	G
Spector JI 1998	78	184	O
Tan J 2017 A	39	181	P+D
Tan J 2017 A	41	189	O+D
Tan J 2017 B	35	185	P+D
Tan J 2017 B	41	189	O+D
Villalon A 2004	47	134	R
Villalon A 2004	33	149	R+D
Yu ZC 2009	29	104	G
Yu ZC 2009	18	104	P
3.The raw data of acute complete control
id	r	n	t
Cheirsilpa A 2005	26	37	G+D
Cheirsilpa A 2005	27	36	R+D
Dong XR 2011	41	45	O
Dong XR 2011	40	44	P
Garcia del Muro X 1998	66	143	T
Garcia del Muro X 1998	96	135	T+D
Gralla RJ 1998 A	245	417	G+D
Gralla RJ 1998 A	254	413	O+D
Gralla RJ 1998 B	47	117	G
Gralla RJ 1998 B	49	107	O
Heron J.F 1994	52	119	G
Heron J.F 1994	64	117	G+D
Ho CL 2010	43	62	G+D
Ho CL 2010	37	62	R+D
Italian Group 1995	325	483	G+D
Italian Group 1995	321	483	O+D
Joss R.A 1994	33	58	O
Joss R.A 1994	37	53	O+D
Mantovani G 1996	32	38	G
Mantovani G 1996	32	39	O
Mantovani G 1996	29	40	T
Martoni A 1996	25	66	G
Martoni A 1996	24	58	O
Navari R 1995 A	125	328	G
Navari R 1995 A	129	331	O
Navari R 1995 B	134	328	G
Navari R 1995 B	129	331	O
Olver I 1996	136	212	O
Olver I 1996	40	64	O+D
Ruff P 1994 A	93	169	G
Ruff P 1994 A	87	164	O
Ruff P 1994 B	93	169	G
Ruff P 1994 B	102	160	O
Saito M 2009	403	559	G+D
Saito M 2009	409	555	P+D
Spector JI 1998	64	185	G
Spector JI 1998	79	184	O
Tan J 2017 A	122	189	O+D
Tan J 2017 A	125	181	P+D
Tan J 2017 B	122	189	O+D
Tan J 2017 B	129	185	P+D
Villalon A 2004	72	134	R
Villalon A 2004	101	149	R+D
Mattiuzzi GN 2010 A	42	47	O
Mattiuzzi GN 2010 A	45	48	P
Mattiuzzi GN 2010 B	42	47	O
Mattiuzzi GN 2010 B	44	48	P
4.The raw data of delayed nausea
id	r	n	t
Cheirsilpa A 2005	24	37	G+D
Cheirsilpa A 2005	23	36	R+D
Dong XR 2011	21	44	P
Dong XR 2011	33	45	O
Fauser A.A 2000	67	103	Do
Fauser A.A 2000	35	107	Do+D
Garcia del Muro X 1998	85	143	T
Garcia del Muro X 1998	54	135	T+D
Heron J.F 1994	75	119	G
Heron J.F 1994	76	117	G+D
Italian Group 1995	239	474	G+D
Italian Group 1995	224	476	O+D
Joss R.A 1994	31	58	O
Joss R.A 1994	16	53	O+D
Kim JS 2004	39	50	Do
Kim JS 2004	47	55	O
Mahrous MA 2021	59	64	G+D
Mahrous MA 2021	24	51	P+D
Marty M 1995	60	114	O
Marty M 1995	51	117	T
Mattiuzzi GN 2010 A	21	47	O
Mattiuzzi GN 2010 A	15	48	P
Mattiuzzi GN 2010 B	21	47	O
Mattiuzzi GN 2010 B	17	48	P
Saito M 2009	407	559	G+D
Saito M 2009	345	555	P+D
Tan J 2017 A	121	189	O+D
Tan J 2017 A	91	181	P+D
Tan J 2017 B	121	189	O+D
Tan J 2017 B	80	185	P+D
Villalon A 2004	91	134	R
Villalon A 2004	66	149	R+D
Gebbia V 1994	20	36	G
Gebbia V 1994	18	38	O
Olver I 1996	147	208	O
Olver I 1996	35	64	O+D
5. The raw data of delayed vomiting
id	r	n	t
Aapro MS 2006 A	67	150	P+D
Aapro MS 2006 A	89	147	O+D
Aapro MS 2006 B	74	150	P+D
Aapro MS 2006 B	89	147	O+D
Cheirsilpa A 2005	17	37	G+D
Cheirsilpa A 2005	17	36	R+D
Dong XR 2011	29	45	O
Dong XR 2011	12	44	P
Garcia del Muro X 1998	87	143	T
Garcia del Muro X 1998	54	135	T+D
Gebbia V 1994	23	36	G
Gebbia V 1994	23	38	O
Heron J.F 1994	52	119	G
Heron J.F 1994	55	117	G+D
Italian Group 1995	142	474	G+D
Italian Group 1995	144	476	O+D
Joss R.A 1994	20	58	O
Joss R.A 1994	11	53	O+D
Kim JS 2004	30	50	Do
Kim JS 2004	26	55	O
Mahrous MA 2021	53	64	G+D
Mahrous MA 2021	12	51	P+D
Marty M 1995	62	114	O
Marty M 1995	66	117	T
Mattiuzzi GN 2010 A	7	47	O
Mattiuzzi GN 2010 A	5	48	P
Mattiuzzi GN 2010 B	7	47	O
Mattiuzzi GN 2010 B	6	48	P
Öge A 2000	20	36	G
Öge A 2000	17	35	O
Öge A 2000	17	35	T
Olver I 1996	110	208	O
Olver I 1996	29	64	O+D
Saito M 2009	256	559	G+D
Saito M 2009	204	555	P+D
Tan J 2017 A	101	189	O+D
Tan J 2017 A	76	181	P+D
Tan J 2017 B	101	189	O+D
Tan J 2017 B	67	185	P+D
Villalon A 2004	79	134	R
Villalon A 2004	54	149	R+D
Yu ZC 2009	48	104	G
Yu ZC 2009	43	104	P
Fauser A.A 2000	110	248	Do
Fauser A.A 2000	50	263	Do+D
Sorbe B 1994	11	35	T
Sorbe B 1994	4	28	T+D
6. The raw data of delayed complete control
id	r	n	t
Cheirsilpa A 2005	19	37	G+D
Cheirsilpa A 2005	20	36	R+D
Dong XR 2011	35	44	P
Dong XR 2011	25	45	O
Heron J.F 1994	42	119	G
Heron J.F 1994	37	117	G+D
Italian Group 1995	217	474	G+D
Italian Group 1995	232	476	O+D
Joss R.A 1994	25	58	O
Joss R.A 1994	36	53	O+D
Olver I 1996	56	208	O
Olver I 1996	29	64	O+D
Saito M 2009	237	559	G+D
Saito M 2009	294	555	P+D
Tan J 2017 A	62	189	O+D
Tan J 2017 A	72	181	P+D
Tan J 2017 B	62	189	O+D
Tan J 2017 B	99	185	P+D
